# Supplementary material for: MEPDB: Database of microExons in plants
Source: New Phytol. 2025 Aug 16;248(1):32–7. doi: 10.1111/nph.70456 (PMC12409088; doi:10.1111/nph.70456)
Supplement: Supplementary file 1 — Table S1 Accession numbers of RNA‐seq datasets analyzed in this study. Please note: Wiley is not responsible for the content or functionality of any Supporting Information supplied by the authors. Any queries (other than missing material) should be directed to the New Phytologist Central Office. [file NPH-248-32-s001.xlsx]

## Sheet: Sheet1
New Phytologist Supporting Information
Article title: MEPDB: Database of MicroExons in Plants
Authors: Yakub Islamov, Huihui Yu, Hongfeng Yu, Chi Zhang
Article acceptance date: 26 June 2025

## Sheet: Table S1
Supplementary Table S1: Accession numbers of RNA-seq datasets analyzed in this study.
Species	Rep1	Rep2	Rep3
B. napus	SRR31628859	SRR31628861	SRR31628862
H. vulgare	SRR31639310	SRR31639321	SRR31639322
P. trichocarpa	ERR1864411	ERR1864412	ERR1864413
S. bicolor	SRR2102330	SRR2102331	SRR2102332
S. lycopersicum	SRR21847264	SRR21847273	SRR21847274
T. aestivum	SRR31278116	SRR31278125	SRR31278126
